# Supplementary material for: Causal involvement of the left angular gyrus in higher functions as revealed by transcranial magnetic stimulation: a systematic review
Source: Brain Struct Funct. 2022 Oct 19;228(1):169–96. doi: 10.1007/s00429-022-02576-w (PMC9813212; doi:10.1007/s00429-022-02576-w)
Supplement: Supplementary file 2 — Supplementary file2 (XLSX 65 KB) [file 429_2022_2576_MOESM2_ESM.xlsx]

## Sheet: LANGUAGE
Supplementary table 1. All the articles included in our systematic review are shown, ordered by function and publication year. Essential information is provided.
					STIMULATION SITE			PARTICIPANT SAMPLE		DESIGN CHARACTERISTICS					TMS PROTOCOL				REPORTED EFFECT
Study	Authors	Year	Journal	Function	Localization method	Left AG coordinates	Source of coordinates	Sample size	Sample characteristics (mean age, sex ratio, handedness)	Main task	Dependent variable	Other/Control task	Other/Active Control site	Repeat/single session	TMS frequency and modality (online/offline)	Train duration	Stimulation intensity	Coil type and size	Effect	Effect size
1	Hartwigsen et al.	2010	PNAS	Language	Coreg on individual MRI	MNI [-42, -66, 28]	Devlin et al. (2003) semantic > phonological	10 (from a group of 14 receiving TMS on the SMG in a previous session)	Original TMS group of 14 participants: 24; 8F/6M; RH	Phonological decision: categorize words (auditory or visual presentation) as having two or three syllables. Button press response (left index or middle finger)	RTs and error rates	Semantic decision: categorize words (auditory or visual presentation) as representing a natural or a man-made item. Perceptual decision: categorize words based on whether there has been an increase in pitch towards the end of the word (auditory); on whether the font size has decreased towards the end of the word (visual). Button press response (left index or middle finger)	L/R/bilateral SMG (first session) and R/bilateral AG (second session)	2 sessions (interval: 6-months); SMG-TMS in the first, AG-TMS in the second	10-Hz online	300 ms (4 pulses) delivered 100 ms after stimulus onset	90% RMT (corrected for scalp-cortex distance)	Figure-of-eight, 90-mm	Phonological decision: slower RTs and higher error rates with unilateral left/right SMG and bilateral SMG stimulation compared (to sham and) to uni/bilateral AG stimulation. No effects of TMS on semantic and perceptual decision.	-
2	Hartwigsen et al.	2015	Cortex	Language	Coreg on individual MRI	MNI [-46, -60, 34]	Mean coordinates from Obleser et al., 2007	15	24.8; 4F/11M; RH	Degraded speech comprehension: repetition of noise vocoded sentences (4-9 words each, duration between 1574 and 2737 ms; last word as keyword with different predictability; 2 levels of semantic content: high vs. low predictability; 5 levels of audio quality: 2-, 4-, 8-,16-, 32-band noise vocoding). Example of a high predictability sentence: "The storm broke the sailboat's mast"; Low predictabilit…	Ratio of correctly repeated words per sentence. Number of correctly repeated keywords. SOT: Time from keyword onset until articulation onset. (k-factor computation to produce a more robust measure of predictability gain than the difference between high-predictable and low-predictable sentences)	-	L SPL	2 sessions 14 days apart (at least) targeting a TMS area each	10-Hz online	400 ms (5 pulses) delivered at keyword onset	90% RMT	Figure-of-eight, 75-mm	Exclusion from analyses of 2-, 16- and 32-bands noise vocoding levels (floor or ceiling). No effects on SOT. Ratio of correctly repeated words: predictability gain at 4-band is lower (and almost absent) with AG TMS compared to SPL TMS. Keywords correct: predictability gain (keywords correct) at 8-band (increased quality of speech signal) is higher with AG TMS compared to SPL TMS (where it is almo…	4-band level: p = .028, r = .53; 8-band level (p = .012, r = .6)
3	Hauck et al.	2015	BMC Neuroscience	Language	Coreg on individual MRI	-	Individual cortical mapping coverage via 46 points designed to cover perisylvian cortices in the L hemisphere, based on Cortical Parcellation System (CPS; Corina et al., 2005; 2010)	19 (20 initial; 1 excluded due to intense discomfort)	Original group of 20: 24.6; 10F/10M; RH	Visual object naming. Pseudoword reading. Verb generation (given an object picture, generate a verb). Action naming (given a picture of a daily activity, name it without using a noun, e.g.: walking, sleeping…)	Frequency and type of naming errors. A spot is conisdered a language-related site when at least one out of three stimulations caused any error.	-	Other perisylvian areas	2 mapping sessions performed within 13 to 15 days	5-Hz and 7-Hz online	1.8 sec if 5-Hz (10 pulses), about 1.3 sec if 7-Hz at stimulus onset	100% RMT	Figure-of-eight, 70-mm	On visual inspection (Figure 3), AG stimulation sites appear to be more related to errors in object naming (error rate between 20 and 25%) and verb generation (error rate between 15 and 20%) when stimulation is given at 7-Hz.	-
4	Sliwinska et al.	2015	JoCN	Language	Coreg on individual MRI	MNI [-30, -66, 42] (dorsal AG) for 7 participants; [-48, -68, 28] (middle AG) for 2 participants; [-48, -68, 20] (ventral AG) for 3 participants	3 AG sites coordinates based on Seghier et al. (2010). Functional localization within the anatomical boundaries of the left AG on individual brain scans. Hunting procedure task: visual semantic category judgment	12 (after exclusion of 5: 1 for R hand twitches during SMG stimulation; 2 for whom the functional localization fails to identify an appropriate AG testing site; 2 for whom functional localization fails to identify an appropriate SMG testing site.	26; 7F/5M; RH	Visual homophone judgment: do the two words sound the same? (e.g. brake-break; circle-circus). Visual synonym judgment: do the two words mean the same thing? (e.g. student-pupil; soap-cream). Left-right index keypress response.	RTs and accuracy rates	Visual matching of consonant strings: are the two letter strings identical? (e.g.wrdmb-wrdmb; bxgwf-bnpvf). Left-right index keypress response.	L SMG; L AG no TMS trials	2 sessions (one for AG, one for SMG) in counterbalanced order and separated by at least 2 days	10-Hz online	400 ms (5 pulses) delivered at stimulus onset	55% max stimulator output	Figure-of-eight, 70-mm	No TMS effects on accuracy rates. Semantic task (synonym judgment): slower RTs for TMS than no TMS trials on L AG (uncorrected t-tests). Phonological task (homophone judgment): slower RTs for TMS than no TMS trials on L SMG (uncorrected t-tests). No TMS effects in the visual task.	-
5	Hartwigsen et al.	2016	CerCor	Language	Coreg on individual MRI	MNI [-42, -66. 28]	Determined previously (Hartwigsen et al. 2010)	E1: 20 recruited, 17 completing the testing. E2: 17 (did not participate in E1)	E1: 25.7; 7F/10M; RH. E2: 24.7; 9F/8M; RH	Semantic decision on auditorily presented words (natural or man-made item?). Keypress response (left index and middle finger)	RTs and error rates	Phonological decision on auditorily presented words. Keypress response (left index and middle finger)	L SMG, aIFG, pIFG	4 separate sessions (5 days between sessions) in both E1 and E2	cTBS (50-Hz) offline on L AG or SMG + 10-Hz online on aIFG or pIFG	cTBS for 40s; online: 300 ms (4 pulses) delivered 100 ms after word presentation	cTBS: 80% AMT; online: 90% AMT	Figure-of-eight; 75-mm		-
6	Hartwigsen et al.	2017	eLife	Language	Coreg on individual MRI	MNI [-42, -66. 28]	Determined previously (Hartwigsen et al. 2010)	15	range: 20-30; 7F/8M; RH	Semantic decision on auditorily presented words (natural or man-made item?). Keypress response (left index and middle finger)	RTs and error rates	Phonological decision on auditorily presented words (2 oe 3 syllables?). Keypress response (left index and middle finger)	SMG	3 sessions (L AG, L SMG, sham over AG or SMG); at least 7 days between sessions	cTBS (50-Hz) offline	40s	80% AMT	Figure-of-eight, 60-mm	Delayed phonological decisions after SMG cTBS compared to sham and AG cTBS (d= .81). Delayed semantic decisions after AG cTBS compared to sham (p = .05, d = .34) but not SMG cTBS. No effects on accuracy. fMRI after stimulation: cTBS over AG decreases activity in larger network of semantic regions, underpinned in the inhibitory influence from AG to aIFG (having an association with response times i…	d = .34
7	Lin et al.	2017	Neuroscience Bulletin	Language	Coreg on individual MRI	-	Anatomical localization of the sites based on visual CPS template (37 regions). Grid of sites designed to cover the perisylvian cortices of the L hemisphere. Gaps between points set at 5 mm (several spots tested in the AG region)	28 (initially 30; one excluded for lack of repeatable language disturbance; one could not tolerate discomfort related to TMS unless intensity lowered to 80% RMT)	Original group of 30: 27.1; 15F/15M; RH	Picture naming. Answer: "This is a…" (allows one to distinguish speech arrest from anomia)	Naming errors: dysarthria, speech arrest, anomia, semantic error, others. Any point within a region that shows errors more than twice is identified as a positive language site. A region is considered positive for language when at least a "language error" (positive site?), regradless of error type. Correlation with AF terminations	-	Other CPS regions	Single session	individually adjusted depending on initial checks on ventral precentral gyrus or frontal operculum: 5-Hz or 7-Hz online	1800 ms (ten pulses of 5-Hz) or about 1300 msec (ten pulses of 7-Hz) from stimulus onset (0 ms)	individually adjusted: 100% RMT but can be increased to 100-130% RMT or decreased to 90% RMT	Figure-of-eight, 70-mm	Unbalanced distribution pattern of essential language sites among the frontal (57%), temporal (26%) and parietal lobes (17%). There may be differences between languages (participants in this study were Chinese). Although not considered a classical language area, the essential role of the IPL is here confirmed in some participants, with essential language sites mainly distributed in the SMG. Large…	-
8	Sollmann et al.	2017	Brain Imaging and Behavior	Language	Coreg on individual MRI	-	Anatomical localization of the sites based on visual CPS template. 12 brain areas in the L hemisphere selected according to the cortical areas involved in the spatio-temporal timecourse presented in a meta-analysis (Indefrey, 2011), plus pSFG (duBoisgueheneuc et al., 2006; Hauck et al., 2015)	10	27.2; 7F/3M; RH	Object naming (coloured photographs shown on the screen)	Error rates and error ratios based on the total errors and stimulation numbers (pooled across all subjects). Error courses (differences based on stimulation timing)	-	Other areas involved in the spatio-temporal timecourse presented by Indefrey 2011	Single session	5-Hz online	800 ms (5 pulses) at different onset times (0, 100, 200, 300, 400, 500 ms from stimulus onset)	120% RMT	Figure-of-eight; not specified, likely 70-mm	Hesitation errors are predominant in the AG, except for the stimulation onset time of 100 ms, where no response errors are more frequent.	-

## Sheet: MEMORY
Supplementary table 1. All the articles included in our systematic review are shown, ordered by function and publication year. Essential information is provided.
					STIMULATION SITE			PARTICIPANT SAMPLE		DESIGN CHARACTERISTICS					TMS PROTOCOL				REPORTED EFFECT
Study	Authors	Year	Journal	Function	Localization method	Left AG coordinates	Source of coordinates	Sample size	Sample characteristics (mean age, sex ratio, handedness)	Main task	Dependent variable	Other/Control task	Other/Active Control site	Repeat/single stim session	TMS frequency and modality (online/offline)	Train duration	Stimulation intensity	Coil type and size	Effect	Effect size
1	Yazar et al.	2014	PlosONE	Memory	Coreg on individual MRI	MNI [-43, -66, 38]	Centre of mass from meta-review (Vilberg and Rugg, 2008)	69 (23 per group; 75 originally recruited, 6 excluded due to technical problems)	Original group of 75: 24.57; F/M unknown ("the groups did not differ significantly for age or gender"); RH	Learning phase: 64 pairs of words auditorily presented; 10 sec to create sentences with the words + speaker name (George or Olivia). Test phase (25 min later, after cTBS): FREE RECALL (recall as many of the previously studied words within 4 min; SOURCE CONFIDENCE (single word presented auditorily and visually: respond if old or new; if old, was it spoken by the male or the female speaker? very su…	Free recall accuracy. Source confidence (proportion of trials receiving a "very sure" response, for correct source judgments)	Test phase (25 min after learning phase, after cTBS): OLD-NEW RECOGNITION + RECOGNITION CONFIDENCE (single words heard over the headphones + visually presented; 4-choice response combining recognition and confidence); CUED RECALL (if the word endorsed as "old", say the associated word aloud); SOURCE RECOLLECTION ("male or female?" shown at the top of the screen above the "old" stimulus word; 4-ch…	IPS, vertex	Single session	cTBS 50-Hz offline	40 sec	70% RMT	Figure-of-eight, 70-mm	Free recall accuracy: no difference between sites. Source confidence: AG < Vertex , AG < IPS but n.s.. No significant effects of cTBS on the control measures.	AG vs. vertex: Cohen’s d = 0.52; AG vs. IPS: d = 0.35
2	Davey et al.	2015	JNeurosci	Memory	Coreg on individual MRI	MNI [-50, -56, 32]	from a meta-analysis of Humphreys and Lambon-Ralph, 2014, presented as average stimulation site used in the study	18 (originally 21; 3 excluded for incomplete data)	23; 7F/11M; RH	Word-picture matching. 1) Identity: match the picture with its name; 2) Association: match the picture to a thematically associated item (strong and weak associations (Alsatian - bone; Alsatian - razor wire); 3-choice keypress response (select the correct word among the alternatives); keys: 1, 2, 3 corresponding to the alternative shown at the bottom of the screen, from left to right.	RTs for correct trials; accuracy (proportion correct)	Scrambled picture matching. Visual: match the top picture to an identical but rotated picture. 3-choice keypress response. keys: 1, 2, 3 corresponding to the alternative shown at the bottom of the screen, from left to right.	pMTG/vertex/ATL	4 sessions, corresponding to the stimulated sites; two sessions of TMS per week separated by a min of 24h; order counterbalanced across participants	1-Hz offline	10 min	120% AMT, capped at a max of 75% max stimulator output	Figure-of-eight, 70-mm (in the paper: "8-mm")	No effects of TMS on accuracy. AG showed significant TMS effects for specific identity matching, strong and weak thematic associations, and visual decisions (not for superordinate identity). pMTG showed significant TMS effects for superordinate and specific identity matching, and visual decisions, a marginal effect for weak thematic associations, no effect for strong association. Further analyses…	N/A
3	Thakral et al.	2017	JNeurosci	Memory	Coreg on individual MRI	MNI [-48, -64, 30]	From meta-analysis by Benoit & Schacter, 2015: peak of joint activation for episodic simulation and memory	16 (17 collected, one excluded for excessive movement during the TMS session)	21.8; 10F/6M; RH	Episodic memory task (who, what, where) and episodic simulation task, using single cue words. Audio recorded responses.	Episodic tasks: Number of episodic (internal) details; number of nonepisodic (external) details. Task perceived difficulty (average rating on a 1-5 Likert scale)	Free associate with semantic/thematic relation (control: memory task, non-episodic), using single cue words. Audio recorded responses.	vertex	Single session (two trains with 30-min rest in-between; tasks completed within 8 min after stimulation)	1-Hz offline (while doing a numerical task)	10 min	70% max stimulator output	Figure-of-eight, 75-mm	TMS site by Detail interaction (in a 2 x 2 x 2 rep. meas. ANOVA): F(1,15) = 6.54, p = .022, partial etasq = .30); t-test AG TMS reduces number of internal details (p = .032; d = .59; 14 out of 16 participants show this effect) and increases the number of external details (p = .037; d = .57; 10 out of 16 participants show this effect) compared to vertex TMS. Also: significant increase in perceived…	d = .59; d = .57
4	Yazar et al.	2017	Brain Stim	Memory	Coreg on individual MRI	MNI [-43, -66, 38]	Centre of mass from meta-review (Vilberg and Rugg, 2008)	23 (24 originally recruited, 1 excluded due to failure to attend the second session)	Original group: 25.13, 15F/8M; RH	Learning phase: 72 trials with objects embedded in a natural scene picture, and auditorily presented, shown for 3500ms. Test phase (starts after cTBS): 108 trials, with a written word in the middle of the screen: old or new? (RECOGNITION). If ‘old’, then a SOURCE RECOLLECTION task with 3 possible conditions, single source (e.g. a gender or a position block), double source within-modality (e.g. ac…	Source recognition accuracy (old objects correctly recognized); RTs	The control conditions require a 4-choice selection of a single source attribute or a within-modal combination of source attributes (e.g. side & position or gender & accent)	vertex	Two sessions (one per site, in randomized order, according to the ‘participants’ section or counterbalanced order, according to the ‘procedure’ section); three days apart, same time of the day.	cTBS 50-Hz offline	40 sec	70% RMT	Figure-of-eight, 70-mm	Source accuracy (cross-modal): AG < vertex (p = .029, uncorrected); classical ANOVA interaction (cross-over) between integration condition (within-modal vs. cross-modal) and stimulation site (AG vs. vertex) shows a trend towards significance (p = .088, etasq. = 0.126); ‘selective effect’ ANOVA ordinal interaction, with AG affecting cross-modal more than within-modal source accuracy (p = .025, eta…	source accuracy (cross-modal) AG < vertex: d = .486
5	Bonnici et al.	2018	Journal of Neuroscience	Memory	Coreg on individual MRI	MNI [-43, -66, 38]	From a review of the parietal lobe and memory (Vilberg and Rugg, 2008)	22	23.7, 11F/11M, RH	Autobiographical memory: The method used in this study to retrieve and analyse autobiographical memories was a modified version of the Autobiographical Interview . After stimulation, participants underwent a free recall phase and then a cued recall phase for each autobiographical memory, lasting 20 min in total. During the free recall phase, they verbally described the event without any interrupt…	Free and cued recall, number of words successfully retrieved during free and cued recall, number of internal details generated by participants	-	vertex	Two session (one per site), one week apart	cTBS 50 Hz (offline)	40s	70% of RMT	Figure-of-eight, 70-mm	Fewer internal details were reported after angular gyrus cTBS (t(21) = 3.147, p = 0.005, d = 0.671), with no differences observed for the production of external details (t(21) = 0.929, p = 0.364, d = 0.198). Considerably fewer autobiographical episodes were reported as being experienced from a first-person perspective after angular gyrus cTBS compared with vertex stimulation (t(18) = 2.191, p = 0…	Fewer details reported after angular gyrus stimulation versus vertex stimulation, d = 0.671; fewer autobiographical episodes were reported as being experienced from a first-person perspective after angular gyrus cTBS compared with vertex stimulation, d = 0.503);
6	Koen et al.	2018	Cog Neurosci	Memory	Coreg on individual MRI	MNI [-39, -64, 22]	From own associative memory encoding study (De Chastelaine et al., 2016)	20 (Originally: 21; one excluded for experimenter error)	22.5; 9F/11M; RH	Associative memory task. Study phase (2 x vertex, 2 x left AG with 1-3 minutes in between sessions using ABAB design). Word pairs presented one above/one below and participants asked to indicate which of the objects denoted by the word were likely to fit into the other. Presented for 1500 ms and 1250 ms in between trials. Test phase – word pairs shown one at a time – memory judgements intact (wor…	Median RTs for intact and rearranged for each TMS condition for study and test phases. For test phase – RTs of new responses also investigated. Associative memory performance and familiarity were calculated using previously established formulas (de Chastelaine et al., 2017). Confidence ratings.	Measure of familiarity (part of the main task)	vertex	Single session	10-Hz online	400 ms, starting 500ms after word pair onset	100% MT, capped at 70% max stimulator output	Figure-of-eight, 70-mm	Study reaction times – RM ANOVA – no significant effect of site (p = .38). Test reaction times – no significant effect of TMS target (p = .07). But significant interaction between memory and TMS target – slower RTs for associative miss trials (intact but not answered as so) following TMS to left AG. Cohen’s d = .53(t test). However, Bayes Factors little or no evidence for alternative. No signific…	d = .53; d = .58; d = .65
7	Wais et al.	2018	Sci Rep	Memory	Coreg on individual MRI	Tal [-55, -57, 34]	peak ROI from Wais et al. 2017	24 (27 original, 3 excluded: stimulation on PFC painful, falls asleep/feels drowsy, technical problems)	range: 18-30; 10F/14M, RH	Study phase: incidental study task (series of object pictures). Test phase: old/new recognition task (low-fidelity memory); recognizing lures as new (high-fidelity memory).	Proportion of hits and of misses (targets; i.e. object stimuli presented during the study session). Confidence ratings. Proportion of FA and of CR (lures; i.e. paired object stimuli - e.g. having a different orientation - presented only during the test session). Proportion of FA and of CR (novels; i.e. completely novel object stimuli presented only during the test session)	-	L PFC; R S1	Two sessions, where all the three sites are stimulated in balanced order (1 with e.g. PFC - S1 - AG; the other with e.g. AG - S1 - PFC). Approx. two weeks apart.	1-Hz TMS offline	8 min 50 sec before each test block	After scalp-cortex distance adjustment for each site: S1: 100% MT; AG: 95% MT; PFC: 80% MT	Figure-of-eight, 70-mm	Lure CR diminish after left PFC rTMS compared to right S1 (t(23) = 2.86, p = .009); no difference with left AG rTMS (which is also not different than S1). LDI (proportion of LureCR - proportion of NovelFA): performance in the PFC condition was reduced relative to S1 (t(23) = 2.78, p = .011) and AG (t(23) = 2.66, p = .014); the AG condition was not different than S1 (t(23) = 0.93, p = .365).	N/A
8	Hermiller et al.	2019	Hyppocampus	Memory	Coreg on individual MRI	-	The AG cTBS target (was selected as the peak coordinate in the left AG demonstrating the greatest resting-state connectivity wiht a target hyppocampal seed region and that fell within the left BA39).	24 (30 originally, 2 excluded for near-chance performance in word recognition, 2 for self-reported failure to follow instructions, 2 for excessive motion in at least one MRI scanning session)	23.5; 14F/10M; NS	Study phase: single words presented sequentially in one of eight shades on a grey background; participants intentionally studied words and font shades, with knowledge of hte format of the forthcoming test. Test phase: Old/new response mixed with confidence (rating scale; highest score corresponds to recollection of the act of studying the word); word familiarity without recollection (rating scale…	word recognition (d' from proportion of hits of any recognition level and false alarms); source recollection (proportion of correct responses out of total attempts); source memory; confidence ratings	-	-	four stimulation sessions (cTBS, iTBS, beta-freq., sham beta-freq.), after one baseline session	cTBS 50-Hz offline	40 sec (preceded by 18.5 min of subthreshold sham beta-freq. protocol)	80%RMT	Figure-of-eight, 70-mm	Significantly higher d' after cTBS compared to sham (p = .01) and beta-freq. (p = .03)	Cohen's d (cTBS vs. sham) = .40; d (cTBS vs. beta-freq.) = .31
9	Thakral et al.	2020	PNAS	Memory	Coreg on individual MRI	MNI [-45.6(1.45), -65.9(0.70), 33.1(1.85)] (SE)	The AG cTBS target (was selected as the peak coordinate in the left AG demonstrating the greatest resting-state connectivity wiht a target hyppocampal seed region and that fell within the left BA39).	18 (originally 19, 1 excluded due to falling asleep in the scanner)	21.2; 14F/4M; RH	Simulation trials and divergent thinking trials (silent in the scanner, verbalized in the post-scan interview with the same object cues).	Simulation trials: Number of episodic (internal) details; number of nonepisodic (external) details. Divergent thinking trials: fluency and flexibility. Perceived vividness and difficulty (average rating on a 1-5 Likert scale) of construction-elaboration. Resting-state fMRI connectivity involving the hippocampus: seed-to-target connectivity (correlation). Univariate fMRI effects during task perfor…	Nonepisodic control trials	vertex	Two sessions (one per site)	cTBS 50-Hz offline	40 sec	90%RMT	Figure-of-eight, 75-mm	Following cTBS to the AG vs. vertex, participants generated fewer internal details when imagining a future episode (d = 0.92, p = .001). No analogous decrement for the nonepisodic control task. No difference of cTBS condition for external details. Following cTBS-related effects to the AG vs. vertex, participants generated significantly fewer uses (they were less fluent: d = 0.74, p = .006), and t…	d = 0.92; d = 0.74; d = 0.53; d = 0.61
10	Branzi et al.	2021	JoCN	Memory	Coreg on individual MRI	MNI [-48, -63, 36]	Region sensitive to context integration and positively engaged for coherent conditions only as found in a previous MRI study (Branzi et al., 2020)	18	22; 12F/6M; RH	Narrative reading and integration task. Highly congruent (HC) narrative condition with subsequent memory task where participants presented with target condition (HC or LC) as a cue and asked to retrieve context-related information	RTs for correct trials and accuracy	Low congruent (LC) narrative condition with subsequent memory task where participants presented with target condition (HC or LC) as a cue and asked to retrieve context-related information. Also, No context condition where target preceded by string of numbers. No integration processes required.	vertex	Two stim sessions (L AG and vertex). Counterbalanced order. Mean number of days in-between sessions = 12.	10-Hz online	500 ms (five pulses) delivered before target onset	120% RMT	Figure-of-eight, 70-mm	TMS elicited higher discomfort scores when administered over AG than vertex, but no associated reading time difference. Planned comparisons looking at TMS effects: LC Cue Target conditions were significantly slower than HC Cue Target conditions when TMS was applied to the vertex (control site) Cohen’s d = 0.89; BF10 = 52.687] or when it was not applied at all [Cohen’s d = 0.61, BF10 = 6.380]. Int…	For difference between RTs in HC Cue condition when TMS applied to left AG over vertex, d= .58. When RTs during left AG stim compared to no TMS block, d = .607.

## Sheet: VISUOSPATIAL ATTENTION
Supplementary table 1. All the articles included in our systematic review are shown, ordered by function and publication year. Essential information is provided.
					STIMULATION SITE			PARTICIPANT SAMPLE		DESIGN CHARACTERISTICS					TMS PROTOCOL				REPORTED EFFECT
Study	Authors	Year	Journal	Function	Localization method	Left AG coordinates	Source of coordinates	Sample size	Sample characteristics (mean age, sex ratio, handedness)	Main task	Dependent variable	Other/Control task	Other/Active Control site	Repeat/single stim session	TMS frequency and modality (online/offline)	Train duration	Stimulation intensity	Coil type and size	Effect	Effect size
1	Rushworth et al.	2001	Nature neuroscience	Orienting and motor attention	P4/P3 used along with a hunting procedure for disruption of visual search. In all subjects, the critical region was within 1 cm of P4 or P3	TAL [41, –69, 43] - given for right hemisphere. No specific coordinates given for left AG, not mirrored as hunting procedure used for both left and right	Visual and hunting procedure	Experiment 1: 5 (within subjects); Experiment 2: 13 (between subjects)	Experiment 1:21-31, 2F/3M, (5 at each site); Experiment 2: 21 - 31, 5F/8M (7 or 8 at each site); NS	Orienting attention - Subjects fixated on a central cross. 4 white outline boxes appeared on the outside of the cross. The pre-cue involved one box outline changing from white to green to instruct subject to orient to one of the four locations, a target box then appeared at one of the four locations. (75% valid, 20% invalid, 5% no target but subject had to refrain from pressing button for 2000 ms…	RTs	Motor attention and orienting task trials where no pre-cue presented. The orienting and motor attention control tasks were tested on the right AG and the left SMG, respectively	Right AG, left SMG, right SMG, no TMS trials.	Each experiment - single session (Experiment 1: orienting task, Experiment 2: motor task)	rTMS 10 Hz online	500 ms	100% RMT	Figure-of-eight, 70 mm	Orienting attention: Right AG rTMS slowed RTs (specifically invalid trials). No other stimulation site had a significant effect. There was evidence of facilitation in valid trials when stim was applied over left AG in the orienting attention experiment. Motor attention: When applied over the left SMG but not elsewhere, rTMS had a disruptive effect.	-
2	Chambers et al.	2004	Nature neurosc.	VSA	Coreg on individual MRI	MNI [-47, -65, 47]	Visual - each AG site was defined as the region directly adjacent to the dorsolateral projection of the superior temporal sulcus (STS), which bifurcates the AG in both hemispheres. The SMG site was defined as the region adjacent to the dorsolateral projection of the lateral sulcus, posterior to the post-central sulcus, and anterior to the STS.	3	31, 0F/3M, NS	Spatial cueing task – vertical localization judgement on left or right of display proceeded by a spatially non-predictive cue. A single-pulse of TMS was presented at one of 12 randomly selected intervals following target onset (30–360 ms).	Proportion of trials correct (invalidly cued trials the main interest)	-	Left and right SMG and right AG also targeted, No TMS trials	Participants completed 25 sessions of testing (no information on time between)	spTMS online	NA. Delivered on every trial, at one of 12 randomly selected intervals following target onset (30-360 ms)	110% of phosphene threshold	Figure-of-eight, 70 mm	Only the right AG necessary for reorienting attention, TMS of left and other targeted sites did not affect attentional processing.	-
3	Muggleton et al.	2008	Neuropsychologia	VSA	Coreg on individual MRI	-	Visual localisation using individual scans	11 ( 8 in task 1, 8 in task 2, 5 of the same in both)	24 - 34 years, 4F/7M, RH	Visual search -fixation cross (500ms) then search array, mask until response entered, blank screen for 2 seconds. Conjunction search – 12 triangles but half pointed upwards, half downwards – upwards being red and downwards green. Participants had to find the triangle with the opposite orientation to triangles of that colour. Feature search also carried out with 12 triangles with target a differen…	dprime and criterion	Outcomes of feature search compared to conjunction search	Vertex and right AG also targeted (left AG and vertex were controls), no TMS trials	2 separate sessions/experiments for feature and conjunction search	rTMS 10 Hz online	500 ms	65% of MSO	Figure-of-eight, 70 mm	Right-side AG stim affected performance in the conjunction search task. There were no significant effects of TMS over the vertex or left AG relative to no TMS. There was no effect of TMS on feature search. No changes involving left side stimulation compared to other TMS conditions when considering criterion.	-
4	Silvanto et al.	2009	Cerebral Cortex	Visual perception	Coreg on individual MRI	Tal [-42, -64, 36]	Visual - identified via anatomical delineation on the individual MRI image	7 (6 naïve)	-	Report verbally whether or not you perceived a phosphene. Draw the phosphene(s) you perceived (position in the visual field and shape).	Normalized phosphene threshold in each TMS condition	No control task but condition with vertex-only stim, while measuring phosphenes and two baseline phosphene threshold measurements	vertex, right PPC (AG)	Appears to be repeated sessions	20 Hz triple pulse TMS + single pulses on V1/V2	Trains of 3 pulses of TMS with pulse gaps of 50ms (20Hz) + single pulse on V1/V2 in the middle of a train as part of a phosphene threshold measure procedure	65% of MSO on PPC and vertex	Figure-of-eight, 50 mm diameter	Unilateral stimulation increases visual cortical excitability, whereas bilateral stimulation does not. Left AG stimulation has a clear effect on the ipsilateral visual cortex, right AG stimulation has a bilateral effect.	-
5	Schiff et al.	2011	Cognitive Neurosc.	VSA	Coreg on individual MRI and hunting procedure using visual search for right AG	MNI [-40, -72, 44]	Hunting procedure used for right AG – visual search task. Left AG corresponded to the one localized in the right hemisphere	Experiment 1 only as AG targeted - 11	24, NS, RH	Simon task–participants asked to respond with spatially arranged keys to colour or shape of lateralized targets with congruent and incongruent trials	RTs	NA	Right AG and vertex in Experiment 1, and vertex and left and right SMG in Experiment 2 (no AG in experiment 2), No TMS trials	Single for each experiment	spTMS online	NA. Time intervals between the onset of the target and the application of the TMS pulse (SOAs): (70, 100, 130, 160, 190, 220, 250 msec)	110% RMT	Figure-of-eight, NS	A suppression of the correspondence effect was obtained when TMS was applied to the left and right AG compared with the vertex, but only when pulses were delivered 130 and 160 msec after stimulus onset to the right AG and to the left AG, respectively.	-
6	Varnava et al.	2013	PlosONE	VSA	Coreg on individual MRI	For each participant MNI coord of right [46, -44,29 / 64,-40, 52 / 33,-47, 37] were converted into native space and averaged. Hotspot: Anterior bank of the AG. Left were mirror image. "For each participant the MNI brain coordinates from the three studies were converted into native space and then averaged to provide one set of coordinates of the closest cortical surface coordinates"	The location of the stimulation site was guided by three recent studies (Olivieri & Vallar, 2009; Verdon et al. 2010; Mort et al. 2003) with coordinates converted into native space and then averaged to provide one set of coordinates of the closest cortical surface coordinates.	24;2 participants excluded from analysis on LB; 2 participants excluded from analyses on LM	23.7, 12F/12M, RH	Landmark task (LM) (computerized); response: press one of three mouse buttons (mark is left, centre, right of the line). Line Bisection (LB) (computerized); response: drawing a vertical line via moving the mouse	Misjudgement for scores, embedding severity and direction. The negative sign indicates left bias, the positive sign indicates right bias; 0 indicates correct judgment	No control, 2 experimental tasks	Left AG, right AG, sham (left may have been regarded as control), no TMS trials (baseline) to confirm deviation	4 session, (1: no cTBS, 2,3,4: left AG, right, AG, sham, in counterbalanced order) at least 24 hours apart	cTBS 50 Hz offline 200 ms between bursts	40 s	80% distance adjusted MT	Figure-of-eight, 70 mm	Having an existing pattern of right-bias that resembles actual left neglect predisposes individuals toward left neglect-like behaviour (measured with a manual LB task) after right parietal cTBS. Hence, the direction of pre-existing visuospatial asymmetry somewhat predicts the behavioural effects of disturbing the parietal cortex	Medium

## Sheet: NUMBER PROCESSING
Supplementary table 1. All the articles included in our systematic review are shown, ordered by function and publication year. Essential information is provided.
					STIMULATION SITE			PARTICIPANT SAMPLE		DESIGN CHARACTERISTICS					TMS PROTOCOL				REPORTED EFFECT
Study	Authors	Year	Journal	Function	Localization method	Left AG coordinates	Source of coordinates	Sample size	Sample characteristics (mean age, sex ratio, handedness)	Main task	Dependent variable	Other/Control task	Other/Active Control site	Repeat/single stim session	TMS frequency and modality (online/offline)	Train duration	Stimulation intensity	Coil type and size	Effect	Effect size
1	Göbel et al.	2001	NeuroImage	Maths	Coreg on individual MRI	TAL [42, -58, 52] given for right only. Co-ordinates for left not specified.	Hunting procedure using visual search task on P4. Sites confirmed using subject’s MRI scan	Exp 1: 9; Exp 2: 6; Exp 3: 7	Exp 1: 25.7, 3F/6M; Exp 2: 22.7, 2F/4M; Exp 3: 25.9, 1F/6M; all RH	Number comparison task - 698 double-digit numbers. Target numbers between 31 – 99 with participants deciding whether target number is less or greater than 65. ITI = 1 second	mean RTs	Experiment 3 - Reverse response number line	Experiment 1 - right AG; Experiment 2: SMG as closer to the motor cortex and allows for indication of whether the outcomes are down to motor response or mental calculation Experiment 3: right AG. No TMS trials	2 sessions, 1 per rTMS site	rTMS 10 Hz, online	500 ms	105% AMT	Figure-of-eight, 70 mm	Left AG- subjects responded more slowly than without TMS. Their mean RT increased by 53 ms. This TMS-induced increase was greater for numbers larger than 65 and it was especially greater for numbers larger than 65 that were close to the reference number. Right AG - only a trend towards increase in RT with rTMS stimulation, not significant if α = .05 considered	-
2	Rusconi et al.	2005	Neuropsychologia	Body Awareness/Number processing	Coreg on individual MRI	-	The centre of the coil was placed on the skull over the AG running around the posterior boundary of the superior temporal sulcus, lateral to the posterior IPS, or more anteriorly, over the SMG around the Sylvian fissure, lateral to the horizontal IPS	Experiment 1: 10; Experiment 2: 8 of 10 from Experiment 1	Experiment 1: Median age: 29.5; 4F/6M; RH. Experiment 2: Median age: 28.5; 3F/5M, RH	Experiment 1: Opposite-finger-key-pressing task where participants had to move the fingers of one hand, which corresponded to those of the other hand receiving mechanical stimulation for 2 seconds. Performed for 5 minutes after stimulation. 20-25 minute breaks in between experimental blocks (not baseline). Experiment 2: pair of single digits presented for 65 ms, followed by 25 ms break, then a tw…	RTs (median) and error rates	Experiment 1: same-finger-key-pressing task, where participants had to press as fast as possible a key with the same finger that was receiving a mild vibratory stimulus. Experiment 2: In half critical trials, the two-digit number to be ignored was the sum or the product of the target pair (e.g., 9 and 4 followed by 36 or by 13), in the other half it was the sum or the product ±2 (control trials; …	Left and right AG and SMG targeted in Experiment 1. Only left and right AG in Experiment 2. No TMS trials.	Each experiment was a single session	Experiment 1: 1 Hz offline; Experiment 2: 10 Hz online	Experiment 1: two successive trains of 5-min duration each offline; Experiment 2: 500 ms train	Experiment 1: 90% of participant’s motor threshold Experiment 2: 60% of the maximum stimulator output	Figure-of-eight, 70 mm	Experiment 1: In the same-finger task none of the rTMS blocks differed significantly from the baseline. The means of left and right AG blocks were significantly different from the baseline in the opposite-finger task. Experiment 2: Planned comparisons revealed a large and significant effect of arithmetical relatedness (mean RT difference between trials with unrelated and trials with related prime…	-
3	Göbel et al.	2006	Cortex	Maths	Confirmed with MRI scans	TAL [ – 40, – 61, 54]	Hunting procedure using visual search task for the pIPL + S site and location of AG confirmed with MRI scans	14 (7 stimulated over the left hemisphere (left aIPL + S and left pIPL + S and 7 stimulated over right aIPL + S and right pIPL + S).	Approx. 24, 6F/8M, RH	Addition task: 40 Double-digit addition trials shown for 300 msec. During each session subjects performed 4 blocks of 50 trials, preceded by an initial training block of 50 non-TMS trials. On 10 trials in each experimental block repetitive transcranial magnetic stimulation (rTMS) was applied over the subject’s scalp	median RTs	-	aIPL + S - SMG and adjacent part of the intraparietal sulcus, No TMS trials	In one session they received stimulation over the AG and in another session stimulation was applied over the SMG.	rTMS 10 Hz, online	500 ms	Magnetic stimulus intensity was between 50% and 75% of MSO, states "the intensity of the magnetic stimulation was set separately for each individual depending on their motor threshold"	Figure-of-eight, 70 mm	Left v Right side stimulation: When TMS was applied over the left hemisphere RTs increased from 403 msec to 419msec. In contrast, when TMS was applied over the right hemisphere there was a slight, non-significant decrease in mean median RTs from 484 msec to 475 msec. TMS effects pIPL + S V aIPL + S - Although there was an increase in RTs for both stimulated sites in the left parietal lobe, there …	-
4	Cappelletti et al.	2007	Experimental Brain Research	Maths	Coreg on individual MRI	-	No coordinates - The AG was defined as the gyrus on the lateral surface of the parietal lobe curving around the posterior end of the superior temporal sulcus	36 in total. A different group of 12 volunteers in each experiment.	Experiment 1: 19.41, 7F/5M; Experiment 2: 24.2, 8F/4M; Experiment 3: 24.8, 6F/6M all RH	Numerosity processing – Exp 1: Participants viewed centrally-presented Arabic numbers (two-digit from 31 – 99) and participants were asked to judge whether each stimulus was larger or smaller than 65 (65 not included). (31-50 and 80-99 = far, and 51 – 79 = close). 6 blocks of 118 trials (baseline, and each TMS condition). Numerosity processing - Exp 2: Participants viewed a reference array (200ms…	Proportion of mean errors and mean RTs	Attention task – Experiment 3: non-numerosity categorical judgement task. Participants were asked to judge the orientation of ellipses varying in position, orientation (vertical or horizontal) and elongation (diameter: 16–60 mm). Participants were asked to judge whether each ellipse was more elongated than a circle (never presented) on the vertical or horizontal dimension. 4 blocks of 118 trials …	Left and right AG were control sites along with Sham on each side of the scalp as hypotheses were linked to IPS. Thus, Experiments 1 and 2 given real rTMS to 4 brain sites and 2 sham conditions. In Experiment 3, participants were given real or sham TMS to the left or right IPS. No TMS.	Exp 1 and 2: 2 active, one sham on two different days as six different stimulation sites targeted in total. Exp 3: 2 active and one sham in one day	rTMS, 1 Hz, offline	10 mins	65% of MSO	Figure-of-eight, 70 mm	Experiments 1 and 2: Post-hoc comparisons showed that performance was affected reliably by stimulation to the IPS, relative to sham. Impairment (slowed performance) was shown following rTMS to the left IPS; this was greater for comparisons of close numbers. Facilitation (speeded performance) emerged following rTMS to the right IPS. rTMS to the left or right AG did not reliably influence numerosit…	-
5	Cattaneo et al.	2009	NeuroImage	Maths	Coreg on individual MRI	Tal [−41,−66, 38 ]	The AG site was defined as the region directly adjacent to the dorsolateral projection of the superior temporal sulcus, which bifurcates the ANG.	9	26.25, 2F/7M, 8RH/1LH	Line Bisection Task: The stimuli were horizontal, transected lines of three different lengths (37°, 38° and 39° of visual angle from a viewing distance of 57 cm). Exposure duration on each trial was 200 ms. A short, black vertical line (2.2° long) indicated the point of transection of the horizontal lines. The target horizontal line was always presented such that the transection mark was at the s…	Accuracy	Line Bisection but with control priming condition, which involved the number primes being replaced with six asterisks (two for each decimal number) presented at the same spatial location as the number primes.	Right AG, No TMS	Single	tpTMS, pulse gap 75 ms, online	Pulses at 0, 75, 150 ms in between delay and target stimulus	65% MSO	Figure-of-eight, 70 mm	In the Small Number Prime condition, in which attention is presumably biased to the left side of visual space, TMS applied over the right AG abolished the effect of number priming whereas application of TMS over the left AG had no significant effect. In contrast, both left and right AG TMS modulated the effect of priming by large numbers.	-
6	Maurer et al.	2015	Brain Structure Function	Maths	Mapping procedure - individual MRI	-	The locations of all 52 spots were chosen based on the experience of various rTMS researchers depending on their accessibility and the maximum discomfort their stimulation could cause.	20	Median age = 25, 11F/9M, RH	Calculation task – with 20 addition, 20 subtraction, 20 division, and 20 multiplication trials	Error rates	-	Mapping procedure - 52 spots targeted, No TMS	2 rTMS mapping sessions with 52 spots targeted overall 3 times and with a 13 – 16 day interval between the mappings of each hemisphere	rTMS 5 Hz, online	1.8 s	100% of RMT	Figure-of-eight, radius of 50 mm	Left AG: The highest error rate for all errors of all subjects in the multiplication task included the left ANG (30%). For the subtraction task the highest error rate for all errors of all stimulations in the right AG (13 %), after this the left mMFG and the left AG (10 %)	-
7	Montefinese et al.	2017	NeuroImage	Maths	Coreg on individual MRI	TAL [-49, -59, 31]	From Dehaene et al 2003	10	28.11, 7F/3M	Mental addition and subtraction with 2-digit number	Vocal response times (correct responses) are logarithmically transformed: DV = difference in vRTs between rTMS over target site and vRTs over control site.	-	Experiment 1:left and right Hips, Vips, vertex. Experiment 2: left and right AG and SMG , vertex	Two separate sessions. In the same session: two different sites opposite hemispheres; vertex in one of the two sessions.	rTMS, 10 Hz, online	300 ms	65% of MSO	Figure-of-eight, 70 mm	No significant lateralization of rTMS effect for AG. Opposite operation-related differential rTMS effects. rTMS effect significantly higher for AG in Addition then Subtraction – an opposite trend for SMG.	rTMS interference significantly different from zero for all sites (ds ≥.280)
8	Fresnoza et al.	2020	Frontiers in human neurosc.	Maths	Coreg on individual MRI	-	-	16	26.25, 9F/7M, RH	Multiplication = one-digit x one-digit (2-9. Subtraction: one-digit numerals subtracted from tens such as 15-8. Participants verbally gave answers. 72 problems x 5 (before, during and after stim 0 min, 30 min, 60 min) = 360 trials. Participants completed a questionnaire at the end of each session to say whether they retrieved the answer or calculated the answer.	Reaction time and error rate	Grooved peg-board task to check on motor response before first experimental session and immediately after last arithmetic task performance in the third experimental session	Vertex, left hIPS, pre-stimulation trials	3 sessions targeting a different brain region separated by an interval of at least 7 days	rTMS, 1 Hz, online/offline - considered before, during and after stimulation	15 minutes	110% of AMT	Figure-of-eight, 75 mm	Multiplication: The stimulation of the AG inhibited the online calculation and retrieval of solutions for multiplication problems. The stimulation of the hIPS and vertex did not inhibit online calculation and retrieval. Subtraction: stimulation of the AG inhibited the retrieval of solutions to subtraction problems during stimulation. Stimulation of the hIPS had no detrimental effect on online cal…	Strategy and stimulation site interactions: F(2,16111.99) = 6.26, p = 0.002, d = 0.185, linear mixed models adopted

## Sheet: BODY AWARENESS
Supplementary table 1. All the articles included in our systematic review are shown, ordered by function and publication year. Essential information is provided.
					STIMULATION SITE			PARTICIPANT SAMPLE		DESIGN CHARACTERISTICS					TMS PROTOCOL				REPORTED EFFECT
Study	Authors	Year	Journal	Function	Localization method	Left AG coordinates	Source of coordinates	Sample size	Sample characteristics (mean age, sex ratio, handedness)	Main task	Dependent variable	Other/Control task	Other/Active Control site	Repeat/single stim session	TMS frequency and modality (online/offline)	Train duration	Stimulation intensity	Coil type and size	Effect	Effect size
1	Rusconi et al.	2005	Neuropsychologia	Body Awareness/Number processing	Coreg on individual MRI	-	The centre of the coil was placed on the skull over the AG running around the posterior boundary of the superior temporal sulcus, lateral to the posterior IPS, or more anteriorly, over the SMG around the Sylvian fissure, lateral to the horizontal IPS	Experiment 1: 10; Experiment 2: 8 of 10 from Experiment 1	Experiment 1: Median age: 29.5; 4F/6M; RH. Experiment 2: Median age: 28.5; 3F/5M, RH	Experiment 1: Opposite-finger-key-pressing task where participants had to move the fingers of one hand, which corresponded to those of the other hand receiving mechanical stimulation for 2 seconds. Performed for 5 minutes after stimulation. 20-25 minute breaks in between experimental blocks (not baseline). Experiment 2: pair of single digits presented for 65 ms, followed by 25 ms break, then a tw…	RTs (median) and error rates	Experiment 1: same-finger-key-pressing task, where participants had to press as fast as possible a key with the same finger that was receiving a mild vibratory stimulus. Experiment 2: In half critical trials, the two-digit number to be ignored was the sum or the product of the target pair (e.g., 9 and 4 followed by 36 or by 13), in the other half it was the sum or the product ±2 (control trials; …	Left and right AG and SMG targeted in Experiment 1. Only left and right AG in Experiment 2. No TMS trials.	Each experiment was a single session	Experiment 1: 1 Hz ; Experiment 2: 10 Hz	Experiment 1: two successive trains of 5-min duration each offline; Experiment 2: 500 ms train	Experiment 1: 90% of participant’s motor threshold Experiment 2: 60% of MSO	Figure-of-eight, 70 mm	Experiment 1: In the same-finger task none of the rTMS blocks differed significantly from the baseline, whereas the means of the right and left AG blocks were significantly different from the baseline in the opposite-finger task. The difference between left and right-hand responses was significant in the right AG block, left-hand responses being 73-ms slower than right-hand responses, but it fail…	-
2	Hirnstein et al.	2011	Neuropsychologia	Body Awareness	Coreg on individual MRI	-	-	24	31.1 for women, 29.3 for men, 12F/12M, RH	Modified Bergen left-right discrimination test - participants presented with pics of human stick-figures with left or right hand highlighted in red. Either facing or turned away from participant. Participants were shown left or right label and had to give a response to say whether the label was correct. 48 trials 24 correct, 24 incorrect. Participants completed three experimental blocks: one bloc…	Mean accuracy rates in %, Median reaction times	-	Right AG, sham stimulation where dummy coil used. The position of the dummy coil was central between the left and right AG along the median plane, so that the distance between the left AG and control site was identical to the distance between the right ANG and control site.	Single	rTMS, 1 Hz, offline	10 mins	60% of MSO	Figure-of-eight, 70 mm	Posthoc t-tests revealed that the accuracy rate was significantly reduced after stimulation of the left AG but not after stimulation of the right AG compared to the control condition.	Only global effect size given: For accuracy rates, a significant main effect TMS-stimulation was found (F(2, 44) = 4.57, p = .016, η2 = 17.2).

## Sheet: MOTOR PLANNING
Supplementary table 1. All the articles included in our systematic review are shown, ordered by function and publication year. Essential information is provided.
					STIMULATION SITE			PARTICIPANT SAMPLE		DESIGN CHARACTERISTICS					TMS PROTOCOL				REPORTED EFFECT
Study	Authors	Year	Journal	Function	Localization method	Left AG coordinates	Source of coordinates	Sample size	Sample characteristics (mean age, sex ratio, handedness)	Main task	Dependent variable	Other/Control task	Other/Active Control site	Repeat/single stim session	TMS frequency and modality (online/offline)	Train duration	Stimulation intensity	Coil type and size	Effect	Effect size
1	Adam et al.	2016	Behavioural Brain Res.	Motor Programming	Coreg on individual MRI	Tal [−44.2, −70.0, 29.4]	The cTBS coil was neuronavigated to one of four specific anatomical areas in the left hemisphere of each participant including the angular gyrus, located in the inferior parietal lobule and close to the posterior part of the adjoining intraparietal sulcus	16	23.5, 10F/6M, RH	Goal-directed reaching – participants made aimed hand-movements to one of 5 possible targets linearly arrayed at increasing distances from the start position on an LED display. Participants to maintain endpoint accuracy. Carried out with either a placeholder condition (the potential target positions were indicated by empty placeholder boxes that were continuously visible; the target signal was pr…	Absolute error (end-point accuracy), Constant error (CE), Variable error (VE), reaction time (RT) and movement time (MT). MT key dependent variable in last target advantage	No placeholder condition - where there were no placeholders, and the green target appeared by itself (egocentric condition)	The superior parietal occipital cortex (SPOC), the lateral occipital cortex (LOC), a sham location midway between LOC and AG and posterior to AG, no TMS	6 separate sessions, first for anatomical brain measurements, following 5 sessions involved reaching task under one of the cTBS conditions	cTBS 50-Hz offline	40 sec	80% RMT	Not stated	Allocentric task condition: For all target locations longer MTs were found in the LOC condition compared to other TMS conditions. Decrements in MT for the last target (relative to the second-last target) for cTBS over SPOC and CONTROL but increments in MT for the last target (relative to the second-last target) for cTBS over LOC and AG. Egocentric task condition: No significant effect off cTBS on…	Placeholder condition: A one-way repeated measures ANOVA on the MT difference scores between the last target (Target 5) and second-last target (Target 4) as a function of cTBS condition, ηp2 = .288
2	Reader et al.	2018	European Journal of Neuroscience	Motor Programming	Coreg on individual MRI	MNI [-37, -77, 40]	Visual anatomical localization of SG and AG sites.	12	23.2, 7F/5M, 10 RH, 2 LH	Imitate what the confederate does. 30 gestures: 5 meaningful hand (6 times), 5 meaningful finger (6 times), 20 matched meaningless gestures (3 times)	Accuracy (correlation between 3D imitator’s and actor’s velocity for shoulder, elbow, wrist, thumb, index finger, middle finger, ring and little finger) and kinematics.	No control task but control condition	No rTMS condition with coil placed parallel, mid-way between AG and SMG and SMG [-57, -44, 44] condition	Three sessions split at least a week apart	rTMS, 1-Hz monophasic, offline	15 (meaningless) + 15 (meaningful) min	110% distance-adjusted RMT	Figure-of-eight, 70 mm	No differences in imitation accuracy; participants’ digit Peak Velocity (PV) was lower relative to the actor in finger gestures following left SMG or left AG stimulation.	small
